# Supplementary material for: Loss of the Arabidopsis thaliana P4-ATPase ALA3 Reduces Adaptability to Temperature Stresses and Impairs Vegetative, Pollen, and Ovule Development
Source: PLoS One. 2013 May 7;8(5):e62577. doi: 10.1371/journal.pone.0062577 (PMC3646830; doi:10.1371/journal.pone.0062577)
Supplement: File S1 — Concentrations of 144 lipids in ala3 and wild-type pollen. This data is summarized in Figure 7. Lipid concentrations were measured using tandem mass spectrometry (MS/MS) that detected 11 different head-groups and quantified the acyl carbons and double bonds within the corresponding acyl side chain(s). Concentrations are expressed as a percentage of the total lipid detected for a specific sample and were calculated using the formula: % total signal = 100 * nmol individual lipid/total nmol for that sample. Pollen was collected from independent groups (n = 4 for WT and n = 3 for ala3-4) of ∼75 plants each, grown in separate flats, at the same time, in the same growth chamber, under standard (SMB-238 soil, 24°C) conditions. (XLSX) [file pone.0062577.s007.xlsx]

## Sheet: Caption
File S1. Concentrations of 144 lipids in ala3 and wild-type pollen. This data is summarized in Figure 7. Lipid concentrations were measured using tandem mass spectrometry (MS/MS) that detected 11 different head-groups and quantified the acyl carbons and double bonds within the corresponding acyl side chain(s). Concentrations are expressed as a percentage of the total lipid detected for a specific…
Abbreviations
DGDG	digalactosyldiacylglycerol
MGDG	monogalactosyldiacylglycerol
PG	phosphatidylglycerol
LPG	lysophosphatidylglycerol
LPC	lysophosphatidylcholine
LPE	lysophosphatidylethanolamine
PC	phosphatidylcholine
PE	phosphatidylethanolamine
PI	phosphatidylinositol
PS	phosphatidylserine
PA	phosphatidic acid

## Sheet: % of total signal
Mass	Compound Formula	Compound Name	WT(1)	WT(2)	WT(3)	WT(4)	Average (WT)	StDev (WT)	ala3-2(1)	ala3-2(2)	ala3-2(3)	Average (ala3-2)	StDev(ala3-2)	ala3-4(1)	ala3-4(2)	ala3-4(3)	Average (ala3-4)	StDev (ala3-4)
926.6	C49H80O15	DGDG(34:6)	0.121457	0.499212	0.436681	0.245867	0.325804	0.173697	0.255265	0.354667	0.277891	0.295941	0.0521014	0.306601	0.216646	0.560103	0.361117	0.1781
928.6	C49H82O15	DGDG(34:5)	0	0.0919601	0.0436681	0.0150531	0.0376703	0.040472	0.0159541	0.0322425	0.0271113	0.0251026	0.00832792	0.0420825	0.090269	0.129255	0.087202	0.0436669
930.6	C49H84O15	DGDG(34:4)	0	0.0197057	0	0	0.00492643	0.00985286	0.0159541	0	0.0135556	0.00983657	0.00860271	0.00601178	0	0	0.00200393	0.0034709
932.6	C49H86O15	DGDG(34:3)	0.0404858	0.282449	0.0873362	0.110389	0.130165	0.105606	0.143586	0.225697	0.149112	0.172799	0.0458948	0.354695	0.324968	0.323137	0.334267	0.0177153
934.6	C49H88O15	DGDG(34:2)	0.0202429	0.04598	0	0	0.0165557	0.0218141	0	0.0161212	0	0.00537374	0.0093076	0.0300589	0	0	0.0100196	0.0173545
936.6	C49H90O15	DGDG(34:1)	0	0.0197057	0.0873362	0.0225796	0.0324054	0.0379708	0.0797703	0.0161212	0.0610004	0.0522973	0.0327049	0.0901767	0.108323	0.107712	0.102071	0.0103049
954.6	C51H84O15	DGDG(36:6)	0.182186	1.33999	0.611354	0.566999	0.675132	0.483319	0.686024	0.78994	0.494781	0.656915	0.149717	1.00998	1.24571	0.96941	1.07503	0.149197
956.6	C51H86O15	DGDG(36:5)	0	0.0788229	0	0.13046	0.0523207	0.063987	0.0159541	0	0.0948895	0.0369479	0.0508091	0.126247	0.0541614	0.107712	0.0960403	0.0374336
958.6	C51H88O15	DGDG(36:4)	0	0.118234	0	0.0401415	0.039594	0.0557374	0	0.0483637	0.00677782	0.0183805	0.0261864	0.0300589	0.0541614	0	0.0280734	0.0271352
960.6	C51H90O15	DGDG(36:3)	0	0.0591172	0	0.00250884	0.0154065	0.0291644	0.0319081	0.0161212	0.00677782	0.0182691	0.0127021	0.0360707	0	0.0215424	0.0192044	0.0181487
962.6	C51H92O15	DGDG(36:2)	0	0	0.0436681	0.00250884	0.0115442	0.0214486	0	0	0.00677782	0.00225927	0.00391318	0.00601178	0.0361076	0	0.0140398	0.0193462
964.7	C51H94O15	DGDG(36:1)	0.0202429	0.0131372	0	0.0100354	0.0108539	0.00840325	0.0159541	0	0	0.00531802	0.00921108	0	0	0.0430849	0.0143616	0.0248751
982.6	C53H88O15	DGDG(38:6)	0	0	0	0	0	0	0	0	0	0	0	0	0	0	0	0
984.6	C53H90O15	DGDG(38:5)	0	0	0	0	0	0	0	0	0	0	0	0	0	0	0	0
986.6	C53H92O15	DGDG(38:4)	0	0	0	0	0	0	0	0	0	0	0	0	0	0	0	0
988.7	C53H94O15	DGDG(38:3)	0	0	0	0	0	0	0	0	0	0	0	0	0.0180538	0	0.00601793	0.0104234
Total DGDG			0.384615	2.56831	1.31004	1.14654	1.35238	0.905396	1.26037	1.49927	1.13867	1.29944	0.183447	2.03799	2.1484	2.26196	2.14945	0.111984
764.5	C43H70O10	MGDG(34:6)	0.546559	1.60273	0.742358	0.220778	0.778107	0.590343	0.781749	0.612607	0.379558	0.591304	0.20194	1.07611	2.65391	1.76648	1.83217	0.790948
766.5	C43H72O10	MGDG(34:5)	0.0404858	0.216763	0.0873362	0.0526857	0.0993177	0.0807727	0.0797703	0.0806062	0.0610004	0.0737923	0.011086	0.186365	0.37913	0.258509	0.274668	0.0973929
768.5	C43H74O10	MGDG(34:4)	0	0.0394115	0.0436681	0.0250884	0.027042	0.0197021	0	0	0.00677782	0.00225927	0.00391318	0.0300589	0.0180538	0	0.0160376	0.0151305
770.5	C43H76O10	MGDG(34:3)	0.283401	0.446663	0.567686	0.218269	0.379005	0.158276	0.335035	0.193455	0.162668	0.230386	0.0919269	0.222436	0.288861	0.452391	0.321229	0.118345
772.6	C43H78O10	MGDG(34:2)	0	0.0328429	0.0873362	0.00752653	0.0319264	0.039521	0	0	0	0	0	0.0120236	0.0361076	0	0.0160437	0.0183864
774.6	C43H80O10	MGDG(34:1)	0.121457	0.0985286	0.262009	0.0250884	0.126771	0.0990866	0.0797703	0.0483637	0	0.0427113	0.0401844	0	0	0.0215424	0.00718081	0.0124375
792.5	C45H74O10	MGDG(36:6)	1.84211	3.73752	3.1441	1.88163	2.65134	0.943383	1.13274	0.677092	0.799783	0.869871	0.23577	1.26247	3.0872	2.45584	2.2685	0.926675
794.5	C45H76O10	MGDG(36:5)	0.809717	1.32685	0.960699	0.67237	0.942409	0.282052	0.606254	0	0.325336	0.31053	0.303398	0.43886	0.686044	0.775528	0.633477	0.174381
796.6	C45H78O10	MGDG(36:4)	0.242915	0.525486	0.262009	0.163075	0.298371	0.157357	0.127632	0.0644849	0.0610004	0.0843726	0.0375046	0.132259	0.14443	0.258509	0.1784	0.0696434
798.6	C45H80O10	MGDG(36:3)	0	0	0.131004	0.0175619	0.0371416	0.0631205	0	0.0161212	0.0474448	0.0211887	0.0241249	0.0240471	0	0.0430849	0.0223773	0.0215909
800.6	C45H82O10	MGDG(36:2)	0.121457	0.0262743	0.0436681	0.00250884	0.0484772	0.0514953	0	0	0.0135556	0.00451855	0.00782636	0.00601178	0	0.0215424	0.00918474	0.0111162
802.6	C45H84O10	MGDG(36:1)	0.202429	0.00656858	0.436681	0.0125442	0.164556	0.20294	0.0797703	0.0806062	0.0135556	0.0579774	0.0384726	0.0480943	0.252753	0.0861698	0.129006	0.108846
820.6	C47H78O10	MGDG(38:6)	0	0	0	0	0	0	0	0	0	0	0	0	0.0361076	0	0.0120359	0.0208467
822.6	C47H80O10	MGDG(38:5)	0	0	0	0	0	0	0	0	0	0	0	0	0	0	0	0
824.6	C47H82O10	MGDG(38:4)	0.0202429	0.0262743	0	0.00501769	0.0128837	0.0124007	0	0	0	0	0	0	0	0.0215424	0.00718081	0.0124375
826.6	C47H84O10	MGDG(38:3)	0.0202429	0	0.131004	0.00501769	0.0390662	0.0618935	0	0	0	0	0	0.00601178	0	0.0215424	0.00918474	0.0111162
Total MGDG			4.25101	8.08592	6.89956	3.30916	5.63641	2.23092	3.22272	1.77334	1.87068	2.28891	0.810164	3.44475	7.5826	6.18268	5.73668	2.10467
738.5	C38H73O10P	PG(32:1)	0.0404858	0	0.0436681	0.00250884	0.0216657	0.0236269	0	0	0.00677782	0.00225927	0.00391318	0.0120236	0.0361076	0.0646273	0.0375862	0.026333
740.5	C38H75O10P	PG(32:0)	0	0.0788229	0	0.0376327	0.0291139	0.037589	0.0638162	0.0806062	0.0271113	0.0571779	0.0273583	0.0901767	0.0361076	0.0646273	0.0636372	0.0270482
760.5	C40H71O10P	PG(34:4)	0	0.0262743	0	0.00501769	0.007823	0.0125262	0	0.0322425	0.0135556	0.015266	0.0161891	0.0721414	0.0722152	0.0215424	0.0552997	0.0292347
762.5	C40H73O10P	PG(34:3)	0.48583	1.08382	0.305677	0.82541	0.675183	0.347341	0.622208	0.628728	0.677782	0.642906	0.0303791	0.871709	0.577722	0.624731	0.691387	0.157922
764.5	C40H75O10P	PG(34:2)	0.202429	0.249606	0.174672	0.183146	0.202463	0.0335059	0.0797703	0.177334	0.223668	0.160257	0.073453	0.33666	0.14443	0.258509	0.246533	0.0966727
766.5	C40H77O10P	PG(34:1)	0.0404858	0.0722543	0.0436681	0.0627211	0.0547823	0.0152338	0.0159541	0.0322425	0.0474448	0.0318804	0.0157485	0.108212	0.14443	0.0215424	0.091395	0.0631465
768.5	C40H79O10P	PG(34:0)	0	0	0	0	0	0	0	0	0.00677782	0.00225927	0.00391318	0.0120236	0	0.0215424	0.0111887	0.0107955
784.5	C42H71O10P	PG(36:6)	0.182186	0.210194	0.0873362	0.19569	0.168852	0.055534	0.0638162	0.161212	0.169446	0.131491	0.0587528	0.138271	0.198592	0.17234	0.169734	0.0302447
786.5	C42H73O10P	PG(36:5)	0	0.0197057	0	0.0401415	0.0149618	0.0191854	0.0159541	0.0322425	0.0677782	0.0386582	0.0265011	0.0360707	0.0180538	0.0430849	0.0324031	0.0129123
788.5	C42H75O10P	PG(36:4)	0.0404858	0.00656858	0.0436681	0.0200707	0.0276983	0.0175423	0	0.0161212	0.00677782	0.00763302	0.00809457	0.0180353	0	0	0.00601178	0.0104127
790.5	C42H77O10P	PG(36:3)	0	0.0131372	0	0.00250884	0.0039115	0.00626311	0	0	0.0203335	0.00677782	0.0117395	0.0120236	0	0.0215424	0.0111887	0.0107955
792.5	C42H79O10P	PG(36:2)	0	0	0	0.00250884	0.000627211	0.00125442	0	0	0	0	0	0	0	0.0215424	0.00718081	0.0124375
794.6	C42H81O10P	PG(36:1)	0.0202429	0	0	0	0.00506073	0.0101215	0	0	0	0	0	0	0	0	0	0
Total PG			1.01215	1.76038	0.69869	1.37736	1.21214	0.458799	0.861519	1.16073	1.26745	1.09657	0.210436	1.70735	1.22766	1.33563	1.42355	0.251638
500.3	C22H43O9P	LPG(16:1)	0	0.105097	0.0873362	0.00250884	0.0487356	0.0553134	0.0478622	0.0483637	0.0338891	0.0433717	0.00821595	0	0.108323	0	0.0361076	0.0625402
502.3	C22H45O9P	LPG(16:0)	0.425101	0.223332	0.131004	0.153039	0.233119	0.133907	0.0957243	0	0.142334	0.0793529	0.0725657	0.282554	0	0.430849	0.237801	0.218883
524.3	C24H43O9P	LPG(18:3)	0.202429	0.13794	0.174672	0.0752653	0.147577	0.054969	0.0319081	0	0.0677782	0.0332288	0.0339084	0.0360707	0.14443	0.0430849	0.0745287	0.0606382
526.3	C24H45O9P	LPG(18:2)	0	0.0328429	0.0436681	0.032615	0.0272815	0.0189048	0	0	0	0	0	0	0.0361076	0	0.0120359	0.0208467
528.3	C24H47O9P	LPG(18:1)	0.101215	0.00656858	0.218341	0.0100354	0.0840398	0.099683	0	0.0644849	0.0610004	0.0418284	0.0362664	0.0360707	0.234699	0.0861698	0.11898	0.103299
Total LysoPG			0.728745	0.50578	0.655022	0.273464	0.540753	0.200885	0.175495	0.112849	0.305002	0.197782	0.0979963	0.354695	0.52356	0.560103	0.479453	0.109577
494.3	C24H48O7PN	LPC(16:1)	0	0.0131372	0	0.0125442	0.00642034	0.00741752	0	0	0.00677782	0.00225927	0.00391318	0.0120236	0.0180538	0	0.0100258	0.00919121
496.3	C24H50O7PN	LPC(16:0)	0.647773	2.12165	0.436681	2.45616	1.41557	1.02129	0.829611	1.27358	1.72834	1.27718	0.449378	1.65925	1.62484	0.7109	1.33166	0.537873
518.3	C26H48O7PN	LPC(18:3)	0.182186	0.702838	0.0436681	1.00605	0.483685	0.449224	0.382897	0.403031	0.52867	0.438199	0.0789941	0.60719	0.361076	0.258509	0.408925	0.179197
520.3	C26H50O7PN	LPC(18:2)	0	0.190489	0	0.273464	0.115988	0.138149	0.0319081	0.0967274	0.128779	0.0858047	0.0493503	0.1022	0.0541614	0	0.0521206	0.0511307
522.3	C26H52O7PN	LPC(18:1)	0.0607287	0.210194	0	0.198199	0.11728	0.103495	0.0638162	0.0806062	0.115223	0.0865485	0.0262135	0.0961885	0.090269	0.0430849	0.0765141	0.0291015
524.4	C26H54O7PN	LPC(18:0)	0.0809717	0.0394115	0	0.0376327	0.0395039	0.033084	0	0.0644849	0.0338891	0.0327913	0.0322565	0.0420825	0	0.0430849	0.0283891	0.0245908
Total LysoPC			0.97166	3.27772	0.480349	3.98404	2.17844	1.71352	1.30823	1.91843	2.54168	1.92278	0.616737	2.51894	2.1484	1.05558	1.90764	0.760808
452.3	C21H42O7PN	LPE(16:1)	0.0202429	0.00656858	0	0.00501769	0.00795729	0.00865688	0	0	0	0	0	0	0	0.0215424	0.00718081	0.0124375
454.3	C21H44O7PN	LPE(16:0)	0.465587	1.39254	2.0524	1.97446	1.47125	0.732237	1.14869	1.45091	1.62668	1.40876	0.241765	1.23242	1.02907	0.646273	0.969252	0.297614
476.3	C23H42O7PN	LPE(18:3)	0.0202429	0.236469	0.131004	0.378835	0.191638	0.152867	0.191449	0.112849	0.264335	0.189544	0.0757612	0.252495	0.0361076	0.0646273	0.117743	0.117566
478.3	C23H44O7PN	LPE(18:2)	0.0202429	0.13794	0.0436681	0.145513	0.086841	0.0641683	0.0159541	0.0161212	0.0745561	0.0355438	0.0337857	0.0661296	0.0361076	0	0.0340791	0.0331114
480.3	C23H46O7PN	LPE(18:1)	0	0.131372	0.0873362	0.132969	0.0879191	0.0623102	0.0319081	0	0.0745561	0.0354881	0.0374067	0.0961885	0.0722152	0	0.0561346	0.0500699
Total LysoPE			0.526316	1.90489	2.31441	2.63679	1.8456	0.929121	1.388	1.57988	2.04012	1.66934	0.335138	1.64723	1.1735	0.732443	1.18439	0.45749
734.6	C40H80O8PN	PC(32:0)	0.0607287	0.105097	0	0.105371	0.0677993	0.0498315	0.0797703	0.145091	0.108445	0.111102	0.0327414	0.120236	0.0361076	0.0861698	0.0808377	0.0423167
754.5	C42H76O8PN	PC(34:4)	0.161943	0.380977	0.131004	0.243358	0.229321	0.111658	0.143586	0.161212	0.189779	0.164859	0.0233112	0.180353	0.14443	0.17234	0.165708	0.0188574
756.5	C42H78O8PN	PC(34:3)	9.19028	14.5954	7.72926	16.6813	12.0491	4.27296	10.8009	10.5916	10.7022	10.6982	0.104678	11.2661	9.09912	10.168	10.1777	1.08352
758.6	C42H80O8PN	PC(34:2)	1.98381	2.98213	1.52838	3.38694	2.47032	0.86141	2.5686	2.25697	2.19601	2.34053	0.199854	2.3987	1.98592	2.4343	2.27297	0.249232
760.6	C42H82O8PN	PC(34:1)	0.587045	0.853915	0.480349	0.740109	0.665354	0.164826	0.5903	0.403031	0.46767	0.487	0.0951193	0.50499	0.415237	0.581646	0.500624	0.0832901
778.5	C44H76O8PN	PC(36:6)	5.02024	6.49632	4.71616	7.78243	6.00379	1.41792	5.93491	5.15879	5.53748	5.54373	0.388094	5.35049	4.44123	5.53641	5.10938	0.586047
780.5	C44H78O8PN	PC(36:5)	1.31579	1.87204	1.52838	2.3257	1.76048	0.441035	1.91449	1.74109	1.78935	1.81497	0.0894928	1.73741	1.69706	1.85265	1.76237	0.0807447
782.6	C44H80O8PN	PC(36:4)	1.43725	1.9443	1.22271	1.8164	1.60516	0.333718	1.1806	1.09624	1.15901	1.14528	0.0438206	1.18432	0.992959	1.22792	1.13507	0.124984
784.6	C44H82O8PN	PC(36:3)	0.323887	0.486075	0.349345	0.45661	0.403979	0.0793921	0.335035	0.290182	0.305002	0.310073	0.0228524	0.354695	0.433291	0.323137	0.370374	0.0567264
786.6	C44H84O8PN	PC(36:2)	0.1417	0.144509	0.174672	0.080283	0.135291	0.039593	0.0638162	0.0483637	0.0610004	0.0577268	0.00822998	0.0601178	0.0361076	0.236967	0.111064	0.109694
788.6	C44H86O8PN	PC(36:1)	0	0.0591172	0	0.0275973	0.0216786	0.0281461	0.0319081	0.0161212	0.0542226	0.034084	0.0191436	0.0240471	0.108323	0	0.0441233	0.0568836
806.6	C46H80O8PN	PC(38:6)	0	0.0394115	0	0.0100354	0.0123617	0.0186434	0	0.0161212	0.00677782	0.00763302	0.00809457	0	0.0541614	0	0.0180538	0.0312701
808.6	C46H82O8PN	PC(38:5)	0.0404858	0.124803	0.0873362	0.047668	0.0750733	0.0390331	0.0319081	0	0.0271113	0.0196731	0.0172054	0.0180353	0.0361076	0.0430849	0.0324093	0.0129278
810.6	C46H84O8PN	PC(38:4)	0.0202429	0.0853915	0.0436681	0.0577034	0.0517515	0.0272348	0.0478622	0.0483637	0.0542226	0.0501495	0.00353632	0.054106	0.108323	0.0215424	0.0613238	0.0438381
812.6	C46H86O8PN	PC(38:3)	0.0404858	0.0262743	0	0.0426503	0.0273526	0.0196285	0.0159541	0.0161212	0.00677782	0.012951	0.00534681	0.00601178	0	0.0215424	0.00918474	0.0111162
814.6	C46H88O8PN	PC(38:2)	0	0	0.0873362	0.0200707	0.0268517	0.0414181	0	0.0161212	0.0135556	0.00989229	0.00866248	0.00601178	0.0180538	0	0.00802186	0.00919322
836.6	C48H86O8PN	PC(40:5)	0.0202429	0.0328429	0.131004	0.0175619	0.050413	0.054139	0.0159541	0	0	0.00531802	0.00921108	0.00601178	0	0.107712	0.037908	0.0605269
838.6	C48H88O8PN	PC(40:4)	0	0	0	0	0	0	0	0	0	0	0	0	0.0180538	0.0215424	0.0131987	0.0115628
840.6	C48H90O8PN	PC(40:3)	0	0.0197057	0	0.00752653	0.00680806	0.00930171	0	0	0	0	0	0.00601178	0	0	0.00200393	0.0034709
842.7	C48H92O8PN	PC(40:2)	0	0	0	0.00501769	0.00125442	0.00250884	0.0159541	0	0	0.00531802	0.00921108	0	0.0180538	0	0.00601793	0.0104234
Total PC			20.3441	30.2483	18.2096	33.8543	25.6641	7.57114	23.7715	22.0055	22.6786	22.8185	0.891306	23.2776	19.6425	22.835	21.9184	1.98333
686.5	C37H68O8PN	PE(32:3)	0	0.0853915	0	0.120424	0.051454	0.0611111	0.0478622	0.0322425	0.0542226	0.0447757	0.0113104	0.0360707	0	0.0215424	0.0192044	0.0181487
688.5	C37H70O8PN	PE(32:2)	0	0.0131372	0	0.0301061	0.0108108	0.0142767	0	0	0.0135556	0.00451855	0.00782636	0.00601178	0	0	0.00200393	0.0034709
690.5	C37H72O8PN	PE(32:1)	0	0.0262743	0	0.0225796	0.0122135	0.0141833	0.0159541	0.0161212	0.0135556	0.0152103	0.00143542	0	0.0180538	0.0430849	0.0203796	0.0216364
692.5	C37H74O8PN	PE(32:0)	0	0.0197057	0	0.0175619	0.00931691	0.0107938	0	0	0.0271113	0.0090371	0.0156527	0.0120236	0	0.0215424	0.0111887	0.0107955
712.5	C39H70O8PN	PE(34:4)	0	0.0853915	0.0436681	0.0727565	0.050454	0.037902	0.0638162	0.0322425	0.0406669	0.0455752	0.0163491	0.0420825	0.0180538	0.0215424	0.0272262	0.0129836
714.5	C39H72O8PN	PE(34:3)	0.546559	7.46847	3.31878	8.12865	4.86562	3.58093	3.44608	3.62728	4.8597	3.97768	0.769202	3.58302	1.31793	1.20638	2.03578	1.34112
716.5	C39H74O8PN	PE(34:2)	0.161943	2.12165	1.0917	2.13252	1.37695	0.945704	0.925335	0.999516	1.34201	1.08895	0.222269	1.11218	0.37913	0.387764	0.626358	0.420756
718.5	C39H76O8PN	PE(34:1)	0.0202429	0.203626	0.131004	0.193181	0.137014	0.0841892	0.0638162	0.0967274	0.108445	0.0896629	0.023138	0.114224	0.0361076	0.0430849	0.0644721	0.0432273
736.5	C41H70O8PN	PE(36:6)	0.101215	1.19548	0.567686	1.65333	0.879427	0.683523	0.622208	0.709334	0.833672	0.721738	0.106276	0.67332	0.234699	0.301594	0.403204	0.236306
738.5	C41H72O8PN	PE(36:5)	0.0404858	0.853915	0.305677	1.03866	0.559685	0.465502	0.382897	0.451394	0.589671	0.474654	0.105331	0.450884	0.126377	0.0861698	0.221143	0.199974
740.5	C41H74O8PN	PE(36:4)	0.0202429	0.814503	0.262009	0.893148	0.497476	0.424366	0.255265	0.419152	0.488003	0.387473	0.119559	0.390766	0.108323	0.193882	0.23099	0.144832
742.5	C41H76O8PN	PE(36:3)	0	0.32186	0.131004	0.321132	0.193499	0.157177	0.0957243	0.145091	0.183001	0.141272	0.0437636	0.108212	0.0541614	0.0430849	0.0684861	0.0348466
744.5	C41H78O8PN	PE(36:2)	0.0202429	0.04598	0.0873362	0.0225796	0.0440347	0.031119	0.0159541	0.0322425	0.0338891	0.0273619	0.00991371	0.0240471	0.0180538	0.0215424	0.0212145	0.0030101
746.6	C41H80O8PN	PE(36:1)	0	0	0	0.0125442	0.00313605	0.00627211	0	0	0.00677782	0.00225927	0.00391318	0	0	0	0	0
764.5	C43H74O8PN	PE(38:6)	0	0.00656858	0	0.00250884	0.00226935	0.00310057	0	0	0.00677782	0.00225927	0.00391318	0	0	0	0	0
766.5	C43H76O8PN	PE(38:5)	0	0.0131372	0	0.00501769	0.00453871	0.00620114	0	0	0	0	0	0	0	0	0	0
768.5	C43H78O8PN	PE(38:4)	0	0	0	0	0	0	0	0	0	0	0	0	0	0	0	0
770.6	C43H80O8PN	PE(38:3)	0	0.0328429	0	0.0551946	0.0220094	0.0270028	0	0.0322425	0.0135556	0.015266	0.0161891	0.0120236	0	0	0.00400786	0.00694181
798.6	C45H84O8PN	PE(40:3)	0	0.0591172	0	0.0627211	0.0304596	0.0352024	0.0159541	0.0161212	0.0406669	0.0242474	0.01422	0.0360707	0	0.0215424	0.0192044	0.0181487
800.6	C45H86O8PN	PE(40:2)	0	0.04598	0	0.0301061	0.0190215	0.0229003	0	0.0161212	0.0271113	0.0144108	0.0136363	0.0120236	0	0	0.00400786	0.00694181
824.6	C47H86O8PN	PE(42:4)	0	0.453232	0.174672	0.501769	0.282418	0.237108	0.191449	0.25794	0.325336	0.258241	0.0669439	0.246483	0.0722152	0.107712	0.142137	0.092093
826.6	C47H88O8PN	PE(42:3)	0	0.2299	0.218341	0.243358	0.1729	0.115719	0.127632	0.0967274	0.149112	0.124491	0.0263333	0.0901767	0.0541614	0.0215424	0.0552935	0.0343312
828.6	C47H90O8PN	PE(42:2)	0	0.0394115	0	0.0426503	0.0205154	0.0237261	0	0.0161212	0.0135556	0.00989229	0.00866248	0.0180353	0.0361076	0	0.0180476	0.0180538
Total PE			0.910931	14.1356	6.33188	15.6025	9.24522	6.88667	6.26994	6.99661	9.17039	7.47898	1.50919	6.96766	2.47337	2.54201	3.99435	2.57519
822.5	C41H73O13P	PI(32:3)	0.161943	0.111666	0.262009	0.137986	0.168401	0.0656964	0.191449	0.145091	0.142334	0.159625	0.0275948	0.144283	0.216646	0.215424	0.192118	0.0414307
824.5	C41H75O13P	PI(32:2)	0.0202429	0.0197057	0	0.0225796	0.0156321	0.0104958	0.0319081	0.0322425	0.00677782	0.0236428	0.0146065	0.0180353	0.0180538	0.0215424	0.0192105	0.00201951
826.5	C41H77O13P	PI(32:1)	0.0607287	0.0197057	0.0873362	0.0401415	0.0519781	0.0289159	0.0159541	0.0322425	0.0338891	0.0273619	0.00991371	0.0180353	0.0361076	0.0215424	0.0252285	0.0095834
828.5	C41H79O13P	PI(32:0)	0	0.0131372	0.0873362	0.00501769	0.0263728	0.0410012	0.0159541	0	0.0338891	0.0166144	0.0169542	0.0360707	0.0722152	0.0861698	0.0648186	0.0258556
848.5	C43H75O13P	PI(34:4)	0.0404858	0.0919601	0.0873362	0.0777742	0.0743891	0.0233613	0.143586	0.0806062	0.0813339	0.101842	0.0361535	0.0601178	0.108323	0.150797	0.106413	0.0453698
850.5	C43H77O13P	PI(34:3)	17.3684	12.7627	27.7293	16.5935	18.6135	6.40206	24.5533	17.9591	15.65	19.3874	4.62032	14.5605	17.115	21.6502	17.7752	3.59062
852.5	C43H79O13P	PI(34:2)	2.91498	2.12165	4.36681	2.64181	3.01131	0.961715	3.82897	3.30485	2.48068	3.20484	0.679686	2.47084	2.94277	3.66221	3.02528	0.599956
854.5	C43H81O13P	PI(34:1)	0.0202429	0.170783	0	0.175619	0.0916612	0.0945366	0.159541	0.0806062	0.142334	0.127494	0.0415071	0.144283	0.090269	0.215424	0.149992	0.0627727
872.5	C45H75O13P	PI(36:6)	1.33603	0.965581	2.09607	1.50782	1.47637	0.471033	3.28653	2.16025	1.78935	2.41204	0.779708	1.86365	2.02203	2.49892	2.1282	0.330676
874.5	C45H77O13P	PI(36:5)	0.647773	0.479506	1.0917	0.712512	0.732873	0.258593	1.57945	1.12849	0.881117	1.19635	0.354079	0.757485	0.992959	1.22792	0.992788	0.235217
876.5	C45H79O13P	PI(36:4)	0.404858	0.41382	0.655022	0.469154	0.485714	0.116398	0.813657	0.580364	0.610004	0.668008	0.127003	0.486954	0.667991	0.732443	0.629129	0.127275
878.5	C45H81O13P	PI(36:3)	0.303644	0.243037	0.436681	0.323641	0.326751	0.0809038	0.574346	0.354667	0.284669	0.404561	0.151146	0.27053	0.306915	0.473934	0.350459	0.108468
880.6	C45H83O13P	PI(36:2)	0.0607287	0.0919601	0.0873362	0.0652299	0.0763137	0.015621	0.0797703	0.112849	0.0610004	0.0845398	0.0262511	0.0360707	0.0722152	0.129255	0.0791802	0.0469808
882.6	C45H85O13P	PI(36:1)	0	0	0	0.0451592	0.0112898	0.0225796	0	0	0.0135556	0.00451855	0.00782636	0.0120236	0.0722152	0.0430849	0.0424412	0.030101
Total PI			23.3401	17.5053	36.9869	22.8179	25.1625	8.312	35.2744	25.9713	22.2109	27.8189	6.72486	20.8789	24.7337	31.1288	25.5805	5.17715
756.5	C40H70O10PN	PS(34:4)	0.0202429	0.00656858	0	0	0.00670287	0.00954302	0	0	0	0	0	0	0.0180538	0	0.00601793	0.0104234
758.5	C40H72O10PN	PS(34:3)	0.101215	0.190489	0	0.170601	0.115576	0.0860305	0.0159541	0	0.108445	0.0414664	0.0585512	0.138271	0.108323	0.301594	0.182729	0.104023
760.5	C40H74O10PN	PS(34:2)	0.0202429	0.0262743	0	0.0225796	0.0172742	0.0117808	0	0	0	0	0	0.0300589	0.0361076	0	0.0220555	0.0193386
762.5	C40H76O10PN	PS(34:1)	0	0	0	0	0	0	0	0	0	0	0	0.0120236	0	0.0215424	0.0111887	0.0107955
780.5	C42H70O10PN	PS(36:6)	0	0.0262743	0	0.0175619	0.0109591	0.0131448	0.0159541	0.0161212	0	0.0106918	0.00925971	0.00601178	0	0.0215424	0.00918474	0.0111162
782.5	C42H72O10PN	PS(36:5)	0	0.0197057	0	0.00752653	0.00680806	0.00930171	0	0	0	0	0	0	0.0180538	0	0.00601793	0.0104234
784.5	C42H74O10PN	PS(36:4)	0	0	0	0.00250884	0.000627211	0.00125442	0	0	0.00677782	0.00225927	0.00391318	0.00601178	0.0180538	0	0.00802186	0.00919322
786.5	C42H76O10PN	PS(36:3)	0	0	0	0	0	0	0	0	0.00677782	0.00225927	0.00391318	0.0120236	0.0180538	0	0.0100258	0.00919121
788.5	C42H78O10PN	PS(36:2)	0.0404858	0	0.0436681	0	0.0210385	0.0243279	0	0	0	0	0	0.0180353	0.0180538	0.0215424	0.0192105	0.00201951
790.6	C42H80O10PN	PS(36:1)	0.0404858	0	0.0436681	0	0.0210385	0.0243279	0	0.0161212	0	0.00537374	0.0093076	0.00601178	0	0	0.00200393	0.0034709
808.5	C44H74O10PN	PS(38:6)	0	0	0	0	0	0	0	0	0	0	0	0	0	0	0	0
810.5	C44H76O10PN	PS(38:5)	0.0607287	0	0	0	0.0151822	0.0303644	0	0	0	0	0	0	0	0	0	0
812.5	C44H78O10PN	PS(38:4)	0.101215	0.00656858	0.0436681	0.00501769	0.0391172	0.0450887	0.0159541	0	0	0.00531802	0.00921108	0	0	0.0215424	0.00718081	0.0124375
814.6	C44H80O10PN	PS(38:3)	0.0202429	0	0	0	0.00506073	0.0101215	0	0	0.00677782	0.00225927	0.00391318	0.00601178	0	0.0215424	0.00918474	0.0111162
816.6	C44H82O10PN	PS(38:2)	0.0202429	0	0	0	0.00506073	0.0101215	0	0	0.0338891	0.0112964	0.0195659	0	0.0180538	0	0.00601793	0.0104234
818.6	C44H84O10PN	PS(38:1)	0	0	0	0	0	0	0	0.0161212	0	0.00537374	0.0093076	0	0	0	0	0
840.6	C46H82O10PN	PS(40:4)	0	0	0	0	0	0	0	0	0	0	0	0	0	0	0	0
842.6	C46H84O10PN	PS(40:3)	0.202429	0.04598	0.131004	0.0250884	0.101125	0.0816044	0.0319081	0.0161212	0.00677782	0.0182691	0.0127021	0.0300589	0.0361076	0.0215424	0.0292363	0.00731734
844.6	C46H86O10PN	PS(40:2)	0.0202429	0	0	0	0.00506073	0.0101215	0	0	0.0338891	0.0112964	0.0195659	0.0240471	0.0541614	0.0861698	0.0547928	0.0310661
846.6	C46H88O10PN	PS(40:1)	0	0.00656858	0	0.00501769	0.00289657	0.00340407	0	0	0.0338891	0.0112964	0.0195659	0.0120236	0	0.0430849	0.0183695	0.0222324
868.6	C48H86O10PN	PS(42:4)	0.121457	0.105097	0.262009	0.0827918	0.142839	0.0810117	0.0957243	0	0.0677782	0.0545008	0.049224	0.084165	0.126377	0.0646273	0.091723	0.0315608
870.6	C48H88O10PN	PS(42:3)	0	0.0394115	0	0.0200707	0.0148706	0.0188994	0	0	0.00677782	0.00225927	0.00391318	0.0300589	0.0361076	0	0.0220555	0.0193386
872.6	C48H90O10PN	PS(42:2)	0.121457	0	0.0873362	0.00250884	0.0528256	0.0611655	0	0	0.0271113	0.0090371	0.0156527	0	0.0180538	0.0646273	0.0275604	0.033346
874.6	C48H92O10PN	PS(42:1)	0	0	0	0.00752653	0.00188163	0.00376327	0	0	0	0	0	0.00601178	0	0	0.00200393	0.0034709
898.6	C50H92O10PN	PS(44:3)	0.0202429	0	0.0436681	0	0.0159778	0.0207808	0	0	0	0	0	0	0.0180538	0.0215424	0.0131987	0.0115628
900.7	C50H94O10PN	PS(44:2)	0	0	0	0	0	0	0	0	0	0	0	0	0	0	0	0
Total PS			0.910931	0.472937	0.655022	0.3688	0.601923	0.237549	0.175495	0.0644849	0.338891	0.192957	0.138034	0.420825	0.541614	0.7109	0.55778	0.145712
666.5	C35H69O8P	PA(32:0)	0.182186	0.0394115	0.0436681	0.0301061	0.073843	0.0724505	0.0478622	0.112849	0.108445	0.0897186	0.0363156	0.138271	0.0722152	0.107712	0.106066	0.0330587
682.4	C37H61O8P	PA(34:6)	0.161943	0.0656858	0.0436681	0.0577034	0.0822502	0.0539027	0.143586	0.145091	0.203335	0.164004	0.0340696	0.198389	0.162484	0.150797	0.170557	0.0248016
684.4	C37H63O8P	PA(34:5)	0.0607287	0	0	0.0125442	0.0183182	0.0288854	0.0478622	0	0.0406669	0.0295097	0.0258081	0.0300589	0.0361076	0.0215424	0.0292363	0.00731734
686.4	C37H65O8P	PA(34:4)	0.283401	0.131372	0.131004	0.102863	0.16216	0.081923	0.207403	0.209576	0.264335	0.227105	0.0322609	0.258507	0.288861	0.150797	0.232722	0.0725538
688.5	C37H67O8P	PA(34:3)	26.2146	10.6739	14.6725	8.11862	14.9199	7.99826	13.5929	18.749	18.8627	17.0682	3.01025	18.889	19.0287	15.6829	17.8669	1.89267
690.5	C37H69O8P	PA(34:2)	4.1498	1.62901	2.35808	1.13651	2.31835	1.32007	2.10593	3.51443	2.92802	2.84946	0.707525	3.48683	3.62881	2.82206	3.31257	0.430685
692.5	C37H71O8P	PA(34:1)	0.951417	0.492643	0.393013	0.245867	0.520735	0.30449	0.430759	0.757698	0.657449	0.615302	0.167495	0.847661	0.90269	0.818613	0.856321	0.0427024
710.4	C39H65O8P	PA(36:6)	7.61134	3.17919	4.06114	2.77478	4.40661	2.20296	5.1372	6.99661	7.11671	6.41684	1.10983	6.72719	6.95071	5.45024	6.37605	0.809526
712.5	C39H67O8P	PA(36:5)	4.59514	1.8392	2.57642	1.38739	2.59954	1.41779	2.88768	4.30437	4.11414	3.76873	0.768915	3.91367	3.95378	3.42525	3.76423	0.294255
714.5	C39H69O8P	PA(36:4)	1.7004	1.05097	0.873362	0.534384	1.03978	0.489786	1.30823	1.49927	1.52501	1.44417	0.118429	1.55705	1.94981	1.44334	1.65007	0.265737
716.5	C39H71O8P	PA(36:3)	0.62753	0.374409	0.262009	0.19569	0.364909	0.189986	0.319081	0.564243	0.521892	0.468406	0.131041	0.54106	0.649937	0.409306	0.533435	0.120496
718.5	C39H73O8P	PA(36:2)	0.0809717	0.0591172	0.0436681	0.032615	0.054093	0.0209578	0.0638162	0.0644849	0.0948895	0.0743969	0.0177503	0.156306	0.180538	0.17234	0.169728	0.0123251
Total PA			46.6194	19.5349	25.4585	14.6291	26.5605	14.0866	26.2923	36.9176	36.4376	33.2158	6.00077	36.744	37.8047	30.6549	35.0679	3.85836
Total			100	100	100	100	100	8.20464e-15	100	100	100	100	0	100	100	100	100	0
