# Supplementary material for: Loss of the Arabidopsis thaliana P4-ATPase ALA3 Reduces Adaptability to Temperature Stresses and Impairs Vegetative, Pollen, and Ovule Development
Source: PLoS One. 2013 May 7;8(5):e62577. doi: 10.1371/journal.pone.0062577 (PMC3646830; doi:10.1371/journal.pone.0062577)
Supplement: File S2 — PCR primers used to genotype ala3 T-DNA insertion lines. Sequences read in the 5′ → 3′ direction. Lowercase letters in 684a represent introduced restriction sites used for subcloning. (XLSX) [file pone.0062577.s008.xlsx]

## Sheet: Sheet1
Primer Name	Sequence	Description
684a	aaaggcgcgccactcgagATGGTTCGATCGGGTAGTTT	ala3-1 and ala3-4 T-DNA diagnostics
1032dr	ACGCAATAAAAGCTGGTCCGG	ala3-1 and ala3-4 T-DNA diagnostics
1032c	GTGAAATTCAGTGTGAGCAAC	ala3-2 T-DNA diagnostics
1032fr	TCTTTATAGGCTAGGCAAAGG	ala3-2 T-DNA diagnostics
638	GCCTTTTCAGAAATGGATAAATAGCCTTGCTTCC	SAIL T-DNA left-border
1343	CTCGGGCTATTCTTTTGATTTATAAGGGATTTTGC	SALK T-DNA left-border
File S2. PCR primers used to genotype ala3 T-DNA insertion lines. Sequences read in the 5' → 3' direction. Lowercase letters in 684a represent introduced restriction sites used for subcloning.
